# Supplementary material for: High temporal resolution RNA-seq time course data reveals widespread synchronous activation between mammalian lncRNAs and neighboring protein-coding genes
Source: Genome Res. 2022 Aug;32(8):1463–73. doi: 10.1101/gr.276818.122 (PMC9435739; doi:10.1101/gr.276818.122)
Supplement: Supplemental Material [file supp_gr.276818.122_Supplemental_Code.zip]

Archive with 93 entries (90 files):
- Supplemental_Code/
- Supplemental_Code/.DS_Store
- Supplemental_Code/.Rhistory
- Supplemental_Code/align_T98G.sh
- Supplemental_Code/bootstrap_schematic.R
- Supplemental_Code/check_T98G_checksums.sh
- Supplemental_Code/create_data_for_Fig_1.R
- Supplemental_Code/create_data_for_Fig_2.R
- Supplemental_Code/create_data_for_Fig_3a.R
- Supplemental_Code/create_data_for_Fig_3b_e.R
- Supplemental_Code/create_data_for_Fig_5.R
- Supplemental_Code/create_data_for_Fig_6.R
- Supplemental_Code/create_data_for_Fig_7.R
- Supplemental_Code/create_Fig_1.R
- Supplemental_Code/create_Fig_2.R
- Supplemental_Code/create_Fig_3a.R
- Supplemental_Code/create_Fig_3b_e.R
- Supplemental_Code/create_Fig_3_gene_schematics.R
- Supplemental_Code/create_Fig_4.R
- Supplemental_Code/create_Fig_5.R
- Supplemental_Code/create_Fig_6.R
- Supplemental_Code/create_Fig_7.R
- Supplemental_Code/create_Fig_S1.R
- Supplemental_Code/create_Fig_S2.R
- Supplemental_Code/create_Fig_S3.R
- Supplemental_Code/create_Fig_S4.R
- Supplemental_Code/create_Fig_S5.R
- Supplemental_Code/de_norm.R
- Supplemental_Code/de_norm_mouse.R
- Supplemental_Code/download_human_annotation.sh
- Supplemental_Code/download_human_seq.sh
- Supplemental_Code/download_mouse_seq_annotation.sh
- Supplemental_Code/encode_cis_reg.R
- Supplemental_Code/featureCounts_quantify.R
- Supplemental_Code/featureCounts_quantify_mouse.R
- Supplemental_Code/get_genomic_coords.R
- Supplemental_Code/get_genomic_coords_mouse.R
- Supplemental_Code/GSE56977_read_depth.R
- Supplemental_Code/intron_annotations.R
- Supplemental_Code/lag_example.R
- Supplemental_Code/pipeline.sh
- Supplemental_Code/prepare_human_STAR_index.sh
- Supplemental_Code/process_GSE56977.sh
- Supplemental_Code/stringtie.sh
- Supplemental_Code/T98G_read_depth.R
- Supplemental_Code/trim_T98G_adapters.sh
- __MACOSX/
- __MACOSX/._Supplemental_Code
- __MACOSX/Supplemental_Code/
- __MACOSX/Supplemental_Code/._.DS_Store
- __MACOSX/Supplemental_Code/._align_T98G.sh
- __MACOSX/Supplemental_Code/._bootstrap_schematic.R
- __MACOSX/Supplemental_Code/._check_T98G_checksums.sh
- __MACOSX/Supplemental_Code/._create_data_for_Fig_1.R
- __MACOSX/Supplemental_Code/._create_data_for_Fig_2.R
- __MACOSX/Supplemental_Code/._create_data_for_Fig_3a.R
- __MACOSX/Supplemental_Code/._create_data_for_Fig_3b_e.R
- __MACOSX/Supplemental_Code/._create_data_for_Fig_5.R
- __MACOSX/Supplemental_Code/._create_data_for_Fig_6.R
- __MACOSX/Supplemental_Code/._create_data_for_Fig_7.R
- __MACOSX/Supplemental_Code/._create_Fig_1.R
- __MACOSX/Supplemental_Code/._create_Fig_2.R
- __MACOSX/Supplemental_Code/._create_Fig_3a.R
- __MACOSX/Supplemental_Code/._create_Fig_3b_e.R
- __MACOSX/Supplemental_Code/._create_Fig_3_gene_schematics.R
- __MACOSX/Supplemental_Code/._create_Fig_4.R
- __MACOSX/Supplemental_Code/._create_Fig_5.R
- __MACOSX/Supplemental_Code/._create_Fig_6.R
- __MACOSX/Supplemental_Code/._create_Fig_7.R
- __MACOSX/Supplemental_Code/._create_Fig_S1.R
- __MACOSX/Supplemental_Code/._create_Fig_S2.R
- __MACOSX/Supplemental_Code/._create_Fig_S3.R
- __MACOSX/Supplemental_Code/._create_Fig_S4.R
- __MACOSX/Supplemental_Code/._create_Fig_S5.R
- __MACOSX/Supplemental_Code/._de_norm.R
- __MACOSX/Supplemental_Code/._de_norm_mouse.R
- __MACOSX/Supplemental_Code/._download_human_annotation.sh
- __MACOSX/Supplemental_Code/._download_human_seq.sh
- __MACOSX/Supplemental_Code/._download_mouse_seq_annotation.sh
- __MACOSX/Supplemental_Code/._encode_cis_reg.R
- __MACOSX/Supplemental_Code/._featureCounts_quantify.R
- __MACOSX/Supplemental_Code/._featureCounts_quantify_mouse.R
- __MACOSX/Supplemental_Code/._get_genomic_coords.R
- __MACOSX/Supplemental_Code/._get_genomic_coords_mouse.R
- __MACOSX/Supplemental_Code/._GSE56977_read_depth.R
- __MACOSX/Supplemental_Code/._intron_annotations.R
- __MACOSX/Supplemental_Code/._lag_example.R
- __MACOSX/Supplemental_Code/._pipeline.sh
- __MACOSX/Supplemental_Code/._prepare_human_STAR_index.sh
- __MACOSX/Supplemental_Code/._process_GSE56977.sh
- __MACOSX/Supplemental_Code/._stringtie.sh
- __MACOSX/Supplemental_Code/._T98G_read_depth.R
- __MACOSX/Supplemental_Code/._trim_T98G_adapters.sh
