# Supplementary material for: High temporal resolution RNA-seq time course data reveals widespread synchronous activation between mammalian lncRNAs and neighboring protein-coding genes
Source: Genome Res. 2022 Aug;32(8):1463–73. doi: 10.1101/gr.276818.122 (PMC9435739; doi:10.1101/gr.276818.122)
Supplement: Supplemental Material [file supp_gr.276818.122_Supplemental_Code.zip › Supplemental_Code/de_norm_mouse.R]

# Goal: identify differentially expressed genes and lncRNAs
library(tidyverse)
library(DESeq2)
library(furrr)
library(tictoc)
library(rtracklayer)
library(GenomicRanges)
library(ComplexHeatmap)
library(circlize)


# 1. Import transcript count  data ----------------------------------------

# Count data is made up of exon + intron counts
mouse <- readRDS("data/whole_transcript_counts_mouse.rds")
mouse <- data.frame(mouse$counts)
colnames(mouse) <- paste0("mouse_",str_pad(seq(0,180,15),width=3, side="left", pad="0"), "_min")

# Calculate size factors
sf <- estimateSizeFactorsForMatrix(mouse)


# 2. Filter genes with very low expression --------------------------------

# Require at least one time point has 10 reads detected
mouse <- mouse[rowSums(mouse>10)>0,]

# Require at least three time points in a row have more than 2 counts
keep_tx <- sapply(1:nrow(mouse), function(i) {
  x<-rle(unlist(mouse[i,])>2)
  return(any(x$lengths[x$values]>=3))}
  )
mouse <- mouse[keep_tx,]
rm(keep_tx)


# 3. Define gene types ----------------------------------------------------

# Get exons of all string-tie transcripts
gtx <- readGFF("data/annotation/Rabani_stringtie_stranded.gtf") %>%
  filter(type=="exon", transcript_id%in%row.names(mouse))

# Get all protein-coding and lncRNA gene IDs
gtf <- readGFF("data/annotation/gencode.vM21.annotation.gtf")
pc <- filter(gtf, gene_type=="protein_coding") %>%
  pull(gene_id) %>% 
  unique()

lnc <- filter(gtf, gene_type%in%c("processed_transcript", "lincRNA", "3prime_overlapping_ncrna", "antisense",  "non_coding",  
                                   "sense_intronic", "sense_overlapping", "TEC", "known_ncrna", "macro_lncRNA", 
                                   "bidirectional_promoter_lncrna", "lncRNA")) %>%
  pull(gene_id) %>%
  unique()

# Identify string-tie transcripts that are protein-coding genes
pc_tx <- unique(gtx$transcript_id[gtx$ref_gene_id%in%pc])
gtx <- gtx[!gtx$transcript_id%in%pc_tx,]

# Identify string-tie transcripts that represent annotated lncRNAs
lnc_tx <- unique(gtx$transcript_id[gtx$ref_gene_id%in%lnc])
gtx <- gtx[!gtx$transcript_id%in%lnc_tx,] 

# Include transcripts with partial overlap with annotated lncRNAs
overlaps_lnc <- suppressWarnings(
overlapsAny(query = makeGRangesFromDataFrame(gtx, ignore.strand = TRUE),
            subject = makeGRangesFromDataFrame(filter(gtf, gene_id%in%lnc, type=="exon"), ignore.strand = TRUE))
)
lnc_tx <- c(lnc_tx, unique(gtx$transcript_id[overlaps_lnc]))
gtx <- gtx[!gtx$transcript_id%in%lnc_tx,] 


# Remove transcripts that overlap protein-coding gene exons
overlaps_pc <- suppressWarnings(
overlapsAny(query = makeGRangesFromDataFrame(gtx, ignore.strand = TRUE),
            subject = makeGRangesFromDataFrame(filter(gtf, gene_id%in%pc, type=="exon"), ignore.strand = TRUE))
)
overlaps_pc <- unique(gtx$transcript_id[overlaps_pc])
gtx <- gtx[!gtx$transcript_id%in%overlaps_pc,]

# Remove transcripts that overlap other annotated genes such as pseudogenes
gtx <- gtx[!complete.cases(gtx$ref_gene_id),]

# Define remaining transcripts as novel lncRNAs
novel_lnc_tx <- unique(gtx$transcript_id)

# Create data frame with gene type info
gene_types <- data.frame(
  transcript_id = c(pc_tx, lnc_tx, novel_lnc_tx),
  transcript_type = c(
    rep("protein_coding", length(pc_tx)),
    rep("annotated_lncRNA", length(lnc_tx)),
    rep("novel_lncRNA", length(novel_lnc_tx))
  )
)

# Add gene names where possible
gtx <- readGFF("data/annotation/Rabani_stringtie_stranded.gtf") %>%
  filter(type=="transcript")
gene_types$gene_name <- gtx$ref_gene_name[match(gene_types$transcript_id, gtx$transcript_id)]

rm(gtf, gtx, overlaps_lnc, overlaps_pc, pc, lnc, pc_tx, lnc_tx, novel_lnc_tx)


# 4. Filter genes ---------------------------------------------------------

# Restrict counts to protein-coding transcripts and lncRNAs (annotated + novel)
mouse <- mouse[(row.names(mouse)%in%gene_types$transcript_id),]


# 5. Autocorrelation ------------------------------------------------------

# Normalise
mouse_norm <- data.frame(mouse/sf[col(mouse)])
saveRDS(mouse_norm,"data/mouse_norm.rds")
saveRDS(sf, "data/mouse_sf.rds")

# Calculate and add -log10 p-values from the Ljung-Box test to counts data frame
BoxTestFun <- function(expression_data) broom::tidy(Box.test(as.numeric(expression_data), lag=1, type = c("Ljung-Box"), fitdf = 0))
mouse_autocor <- mouse_norm %>% rowwise() %>% do(i=BoxTestFun(.)) # apply function
mouse_autocor <- unnest(mouse_autocor[],cols = c(i)) 

# Correct for multiple testing and add transcript ID
mouse_autocor <- mutate(mouse_autocor,
                        p.value.adjusted = p.adjust(p.value, method = "BH"),
                        transcript_id = row.names(mouse)) %>%
  select(transcript_id, p.value.adjusted, p.value)


# 6. Combine and filter ---------------------------------------------------

# Add gene type info to the autocorrelation results
mouse_autocor <- merge(mouse_autocor, gene_types, by="transcript_id")

# Add counts
mouse <- merge(mouse_autocor,
              rownames_to_column(mouse_norm, var = "transcript_id"),
              by = "transcript_id")

# Filter using a p-value cut-off of 0.01
mouse_filtered <- filter(mouse, p.value<0.01)


# 7.  Autcor vs expression ------------------------------------------------

# Perform some quick sanity checks by having a look at the relationship between
# the autocor p-values and the max expression of a gene. We will use 5
# expression bins.

mouse_filtered$max_expression <- log10(rowMax(as.matrix(mouse_filtered[,str_detect(colnames(mouse_filtered),"mouse_")])))
mouse_filtered$mean_expression <- log10(rowMeans(as.matrix(mouse_filtered[,str_detect(colnames(mouse_filtered),"mouse_")])))

library(Hmisc)
mouse_filtered$expression_bin <- as.numeric(cut2(mouse_filtered$max_expression, g=5))
ggplot(mouse_filtered, aes(x=as.factor(expression_bin), y=-log10(p.value))) +
  geom_violin() + facet_wrap(~transcript_type)

boxplot(split(mouse_filtered$max_expression, mouse_filtered$expression_bin), main="log10(max expression) bins")
boxplot(split(-log10(mouse_filtered$p.value), mouse_filtered$expression_bin), main="-log10(autocor p-values) binned by expression")

# For all three transcript classes (protein-coding genes, novel and annotated
# lncRNAs) higher autocor values are observed for higher expression bins  - as
# we would expect.


# 8. Cluster --------------------------------------------------------------

# Get just expression values
gene_expression <- mouse_filtered[,str_detect(colnames(mouse_filtered),"mouse_")]

# Calculate correlation matrix
cor_matrix <- cor(t(gene_expression), method="pearson")

# Get distance matrix
cor_dist <- as.dist(1 - cor_matrix)

# Hierarchical clustering
cor_clust <- fastcluster::hclust(d=cor_dist, method="complete")

# Scale for plotting
mat_scaled = t(scale(t(gene_expression)))
colnames(mat_scaled) <- str_pad(seq(0,180,15),width=3, side="left", pad="0")

# Cluster rows with kmeans
set.seed(1234)
row_clusts <- kmeans(x=mat_scaled, centers = 30, iter.max = 100)
row_clusts <- row_clusts$cluster

# Remove deactivated genes
deactivated_genes <- c(1,2,5,12,13,16,18,22,27)
keep <- !row_clusts%in%deactivated_genes
mouse_filtered <- mouse_filtered[keep,]
mat_scaled <- mat_scaled[keep,]

# Create row annotation
row_ha = rowAnnotation(tx_type = mouse_filtered$transcript_type,
                       autocor=-log10(mouse_filtered$p.value.adjusted),
                       col=list(tx_type=c("protein_coding"="red", "novel_lncRNA"="blue", "annotated_lncRNA"="lightblue")))

# Create heatmap
h1 <- Heatmap(matrix = mat_scaled, 
        column_title = "Time points (min)",
        row_title = "Genes",
        col=colorRamp2(c(-2, 0, 2), c("blue", "white", "red")),
        name="Z-score",
        cluster_columns = FALSE,
        show_row_names = FALSE,
        show_column_names = TRUE, column_names_side = "bottom",
        row_order = cor_clust$order[keep],
        use_raster=FALSE,
        split=row_clusts[keep],
        right_annotation = row_ha)

# Plot
draw(h1)


# 9. Combine exon and intron counts ---------------------------------------

# Restrict to columns useful for further analysis
mouse_filtered <- select(mouse_filtered,
                        transcript_id,
                        transcript_type,
                        gene_name,
                        colnames(mouse_filtered)[str_detect(colnames(mouse_filtered), "mouse")])

# Replace "mouse" with "transcript"
colnames(mouse_filtered) <- str_replace(colnames(mouse_filtered), "mouse", "transcript")

# Import other count matrices
intron <- data.frame(readRDS("data/intron_counts_mouse.rds")$counts)
first_10Kb <- data.frame(readRDS("data/introns_first_10kb_counts_mouse.rds")$counts)
last_10Kb <- data.frame(readRDS("data/introns_last_10kb_counts_mouse.rds")$counts)
exon <- data.frame(readRDS("data/stringtie_counts_transcript_mouse.rds")$counts)

# Change column names
colnames(intron) <- paste0("intron_",str_pad(seq(0,180,15),width=3, side="left", pad="0"), "_min")
colnames(first_10Kb) <- paste0("first_10Kb_",str_pad(seq(0,180,15),width=3, side="left", pad="0"), "_min")
colnames(last_10Kb) <- paste0("last_10Kb_",str_pad(seq(0,180,15),width=3, side="left", pad="0"), "_min")
colnames(exon) <- paste0("exon_",str_pad(seq(0,180,15),width=3, side="left", pad="0"), "_min")

# Change row names to transcript IDs
introns_gtf <- data.frame(readGFF("data/annotation/introns_mouse.gff3")) %>%
  select(ID, Name) %>%
  filter(ID %in% row.names(intron))
row.names(intron) <- introns_gtf$Name
row.names(first_10Kb) <- introns_gtf$Name
row.names(last_10Kb) <- introns_gtf$Name
rm(introns_gtf)

# Normalise
intron <- data.frame(intron/sf[col(intron)])
first_10Kb <- data.frame(first_10Kb/sf[col(first_10Kb)])
last_10Kb <- data.frame(last_10Kb/sf[col(last_10Kb)])
exon <- data.frame(exon/sf[col(exon)])

# Add row names as column so we can join with mouse_filtered
intron <- intron %>% rownames_to_column(var="transcript_id")
first_10Kb <- first_10Kb %>% rownames_to_column(var="transcript_id")
last_10Kb <- last_10Kb %>% rownames_to_column(var="transcript_id")
exon <- exon %>% rownames_to_column(var="transcript_id")

# Restrict to genes in mouse_filtered
intron <- intron %>% filter(transcript_id %in% mouse_filtered$transcript_id)
first_10Kb <- first_10Kb %>% filter(transcript_id %in% mouse_filtered$transcript_id)
last_10Kb <- last_10Kb %>% filter(transcript_id %in% mouse_filtered$transcript_id)
exon <- exon %>% filter(transcript_id %in% mouse_filtered$transcript_id)

# Collapse columns containing counts to a single nested column
mouse_filtered <- mouse_filtered %>% nest(transcript = colnames(mouse_filtered[4:16]))
intron <- intron %>% nest(intron = colnames(intron[2:14]))
first_10Kb <- first_10Kb %>% nest(first_10Kb = colnames(first_10Kb[2:14]))
last_10Kb <- last_10Kb %>% nest(last_10Kb = colnames(last_10Kb[2:14]))
exon <- exon %>% nest(exon = colnames(exon[2:14]))

# Join data frames by transcript_id column
mouse_filtered <- list(mouse_filtered, exon, intron, first_10Kb, last_10Kb) %>%
  purrr::reduce(full_join, by = "transcript_id")


# 10. Save ----------------------------------------------------------------

saveRDS(mouse_filtered, file = "data/mouse_filtered.rds")
