# Supplementary material for: High temporal resolution RNA-seq time course data reveals widespread synchronous activation between mammalian lncRNAs and neighboring protein-coding genes
Source: Genome Res. 2022 Aug;32(8):1463–73. doi: 10.1101/gr.276818.122 (PMC9435739; doi:10.1101/gr.276818.122)
Supplement: Supplemental Material [file supp_gr.276818.122_Supplemental_Code.zip › Supplemental_Code/download_mouse_seq_annotation.sh]

#!/bin/bash

# Genome annotation
mkdir $data_dir/annotation_mouse
cd $data_dir/annotation_mouse
wget ftp://ftp.ebi.ac.uk/pub/databases/gencode/Gencode_mouse/release_M21/gencode.vM21.annotation.gtf.gz
# Genome sequence
wget ftp://ftp.ebi.ac.uk/pub/databases/gencode/Gencode_mouse/release_M21/GRCm38.primary_assembly.genome.fa.gz
# Checksum
md5sum gencode.vM21.annotation.gtf.gz | grep d08f66b2746d0ae66594fda6ea0c9939
md5sum GRCm38.primary_assembly.genome.fa.gz | grep e9b871a0de8039459595c2ed19545c2b

echo "Finished downloading mouse genome sequence and annotation"
