# Supplementary material for: High temporal resolution RNA-seq time course data reveals widespread synchronous activation between mammalian lncRNAs and neighboring protein-coding genes
Source: Genome Res. 2022 Aug;32(8):1463–73. doi: 10.1101/gr.276818.122 (PMC9435739; doi:10.1101/gr.276818.122)
Supplement: Supplemental Material [file supp_gr.276818.122_Supplemental_Code.zip › Supplemental_Code/trim_T98G_adapters.sh]

#!/bin/bash

mkdir $data_dir/trimmed_fastq
cd $data_dir/fastw

# Using cutadapt 1.11 with Python 2.7.5
for time_point in {000..400..10}
do 
  cutadapt -a AGATCGGAAGAGCACACGTCTGAACTCCAGTCAC \
  -A AGATCGGAAGAGCGTCGTGTAGGGAAAGAGTGTAGATCTCGGTGGTCGCCGTATCATT \
  --minimum-length 15 \
  -o "${data_dir}/trimmed_fastq/trimmed_T98G_${time_point}_min_R1.FASTQ.gz" \
  -p "${data_dir}/trimmed_fastq/trimmed_T98G_${time_point}_min_R2.FASTQ.gz" \
  "T98G_${time_point}_min_R1.FASTQ.gz" "T98G_${time_point}_min_R2.FASTQ.gz"
done

# Create md5 checksums for trimmed fastq files
md5sum $data_dir/trimmed_fastq/*.fastq.gz > $data_dir/trimmed_fastq/trimmed_fastq_md5.chk
